# Supplementary material for: Firing of Replication Origins Is Disturbed by a CDK4/6 Inhibitor in a pRb-Independent Manner
Source: Int J Mol Sci. 2023 Jun 25;24(13):10629. doi: 10.3390/ijms241310629 (PMC10341899; doi:10.3390/ijms241310629)
Supplement: Supplementary file 1 [file ijms-24-10629-s001.zip]

Archive with 1 entries (1 files):
- ijms-2456481-proofedSupplementary.pdf
